# Supplementary material for: Genetic Determinants of Chronic Kidney Disease (CKD) in India: A Comprehensive Genomewide Association Study (GWAS) Analysis
Source: Int J Nephrol. 2025 Nov 20;2025:5578625. doi: 10.1155/ijne/5578625 (PMC12660636; doi:10.1155/ijne/5578625)
Supplement: Supporting Information 1 — Supporting Table 1 presents the list of significant genetic markers identified in the association analysis, annotated with detailed variant information. Each entry includes chromosome location, variant start position (hg19), reference and alternative alleles, minor allele, odds ratio, p value, gene symbol, dbSNP variant identifier, variant classification, and comprehensive allele frequencies from gnomAD across diverse populations. Where applicable, GWAS-reported disease associations and TOPMed allele frequencies are also included for reference. This table provides a resource for the interpretation of variant-level findings from the study and their population-level context. [file 5578625.f1.xlsx]

## Sheet: Significant-Markers-Annotation
CHROM	START	REF	ALT	A1	Odds Ratio	P Value	GENE_NAME	dbsnp_rsid	VARCLASS	gnomAD_AF	gnomAD_AFR_AF	gnomAD_AMR_AF	gnomAD_ASJ_AF	gnomAD_EAS_AF	gnomAD_FIN_AF	gnomAD_NFE_AF	gnomAD_OTH_AF	gnomAD_SAS_AF	gnomAD_AMI	gnomAD_MID	TOPMed_AF
chr1	47656575	G	A	A	5.29472	5.71252e-05	PDZK1IP1	rs7519456	5UTR	0.5405	0.2628	0.5742	0.6674	0.2064	0.7005	0.6943	0.5928	0.5002	0.7226	0.6519	0.518886
chr2	143139023	C	T	T	9.76965	8.17505e-05		rs62156771	INTERGENIC	0.0819	0.109	0.1344	0.0683	0.1152	0.026	0.0584	0.0847	0.1221	0.0143	0.1076	0.0899203
chr2	143142298	C	T	T	11.3356	4.92005e-05		rs62156772	INTERGENIC	0.0815	0.1088	0.134	0.0686	0.1151	0.0259	0.0584	0.0846	0.1114	0.0143	0.1076	0.0898598
chr3	32463994	C	A	A	364.993	9.58822e-05	CMTM7	rs17029455	INTRONIC	0.0522	0.0369	0.0474	0.1316	0.0668	0.0567	0.0556	0.0613	0.0561	0.0791	0.0981	0.0511844
chr3	32467114	G	A	A	125.68	4.98919e-05	CMTM7	rs723897	INTRONIC	0.0584	0.0349	0.0528	0.1127	0.0723	0.0776	0.065	0.0665	0.0522	0.205	0.1203	0.0563112
chr3	71926954	G	A	A	4.57376	7.16527e-05		rs13096140	INTERGENIC	0.3859	0.1623	0.3523	0.4496	0.4084	0.4731	0.5045	0.394	0.4175	0.6919	0.3671	0.366905
chr3	82973130	T	C	T	6.59355	9.78821e-05			INTERGENIC
chr3	83116643	C	A	A	7.84631	5.18364e-05		rs72487703	INTERGENIC	0.1296	0.053	0.1524	0.1429	0.1306	0.1778	0.1599	0.1279	0.1532	0.2292	0.1424	0.126268
chr3	83125164	A	C	C	7.85481	5.2201e-05		rs78605452	INTERGENIC	0.1308	0.0529	0.1527	0.1443	0.1691	0.1767	0.16	0.129	0.1517	0.2269	0.1433	0.127969
chr3	106963543	A	G	A	0.215211	9.46078e-05	LINC00883		INTRONIC
chr3	152219763	A	C	C	14.5875	6.19915e-05		rs2082702	INTERGENIC	0.2912	0.1748	0.2942	0.2878	0.1525	0.3781	0.3639	0.2932	0.1728	0.4156	0.3013	0.280608
chr3	152224941	A	G	G	14.5875	6.19915e-05		rs2164170	INTERGENIC	0.308	0.2373	0.2999	0.2869	0.1527	0.3774	0.3634	0.3046	0.1728	0.4156	0.3038	0.301723
chr3	152225863	C	T	T	14.5875	6.19915e-05		rs34301357	INTERGENIC	0.308	0.2373	0.3001	0.2878	0.1514	0.3777	0.3632	0.3033	0.1727	0.4143	0.3038	0.301655
chr3	152228972	C	T	T	14.5875	6.19915e-05		rs1879813	INTERGENIC	0.3081	0.237	0.2995	0.2872	0.1523	0.3795	0.3634	0.304	0.1736	0.4152	0.3038	0.301628
chr3	152229007	C	T	T	14.5875	6.19915e-05		rs1879812	INTERGENIC	0.308	0.2371	0.2993	0.2873	0.1519	0.3783	0.3634	0.3039	0.1731	0.4152	0.3038	0.301613
chr3	152229760	T	A	A	14.5875	6.19915e-05		rs17373053	INTERGENIC	0.308	0.2375	0.2997	0.2879	0.1514	0.3768	0.3633	0.3037	0.1735	0.4156	0.3038	0.301806
chr3	152230100	T	C	C	14.5875	6.19915e-05		rs17373074	INTERGENIC	0.3081	0.2371	0.2998	0.2872	0.1528	0.3777	0.3635	0.3041	0.1733	0.4165	0.3038	0.301919
chr3	152230710	A	G	G	14.5875	6.19915e-05		rs2311720	INTERGENIC	0.3081	0.2382	0.2995	0.2874	0.1522	0.3771	0.3633	0.3036	0.1729	0.4143	0.3038	0.302108
chr4	88515182	C	T	T	24.6428	5.21319e-05	RP11-742B18.1	rs79395592	INTRONIC	0.0551	0.0541	0.0379	0.0954	0.0959	0.0786	0.0493	0.0682	0.0741	0.0241	0.1178	0.0509199
chr6	133967792	G	T	T	7.51407	9.38262e-05	RP3-323P13.2	rs4143680	INTRONIC	0.3395	0.6281	0.2296	0.358	0.2846	0.2181	0.2212	0.3023	0.2415	0.2116	0.3057	0.352163
chr6	133968693	G	A	A	7.51407	9.38262e-05	TARID	rs6569889	INTRONIC	0.3644	0.7058	0.2414	0.3891	0.2892	0.22	0.2234	0.3292	0.2432	0.2121	0.3228	0.379591
chr6	133968745	C	T	T	7.51407	9.38262e-05	RP3-323P13.2	rs6569890	INTRONIC	0.3427	0.6337	0.2306	0.3868	0.2888	0.2199	0.2219	0.3084	0.242	0.2121	0.3038	0.3546
chr6	133969009	C	T	T	7.51407	9.38262e-05	TARID	rs6900835	INTRONIC	0.3413	0.6319	0.2306	0.3576	0.2883	0.2195	0.2217	0.3061	0.2425	0.211	0.3038	0.353255
chr6	133969151	A	G	G	7.51407	9.38262e-05	TARID	rs6900893	INTRONIC	0.3421	0.6318	0.2308	0.3865	0.2877	0.2196	0.222	0.3084	0.2425	0.2121	0.3038	0.354075
chr6	133969392	T	C	C	7.51407	9.38262e-05	RP3-323P13.2	rs9483598	INTRONIC	0.3424	0.6334	0.2304	0.3867	0.2877	0.2189	0.2219	0.3073	0.2424	0.2116	0.3038	0.354607
chr6	133969658	G	A	A	7.51407	9.38262e-05	RP3-323P13.2	rs4470864	INTRONIC	0.342	0.6317	0.2304	0.387	0.2887	0.2197	0.2218	0.3077	0.2422	0.2116	0.3038	0.354071
chr6	133969969	C	T	T	7.51407	9.38262e-05	TARID	rs2015084	INTRONIC	0.3414	0.6319	0.2306	0.3573	0.2881	0.2195	0.2218	0.3067	0.2422	0.2116	0.3038	0.35327
chr6	133970927	G	A	A	7.51407	9.38262e-05	TARID	rs7750428	INTRONIC	0.3414	0.6319	0.2305	0.3576	0.289	0.2201	0.222	0.3065	0.243	0.2106	0.3038	0.353251
chr6	133975402	G	A	A	7.51407	9.38262e-05	RP3-323P13.2	rs9483599	INTRONIC	0.3414	0.6318	0.2303	0.3584	0.2897	0.22	0.2217	0.3064	0.2425	0.2116	0.3038	0.353277
chr6	133975637	A	G	G	7.51407	9.38262e-05	RP3-323P13.2	rs9483600	INTRONIC	0.3646	0.706	0.2411	0.3887	0.2889	0.2193	0.2237	0.3292	0.243	0.2121	0.3228	0.379569
chr6	133975940	T	C	C	7.51407	9.38262e-05	RP3-323P13.2	rs9493685	INTRONIC	0.3425	0.6336	0.2305	0.387	0.2891	0.219	0.2219	0.307	0.2423	0.2121	0.3038	0.354558
chr6	133976714	A	C	C	7.51407	9.38262e-05	RP3-323P13.2	rs7753506	INTRONIC	0.3421	0.632	0.2304	0.387	0.2891	0.219	0.222	0.3075	0.2416	0.2116	0.3038	0.354071
chr6	133977480	T	A	A	7.51407	9.38262e-05	RP3-323P13.2	rs11154742	INTRONIC	0.3406	0.6299	0.2298	0.3588	0.2875	0.2183	0.2218	0.3047	0.2421	0.2116	0.3025	0.352435
chr6	133978183	G	T	T	7.51407	9.38262e-05	TARID	rs4498376	INTRONIC	0.3403	0.6288	0.2295	0.358	0.2878	0.2199	0.2216	0.3052	0.2421	0.2104	0.3038	0.351842
chr6	133978645	T	A	A	7.51407	9.38262e-05	RP3-323P13.2	rs11963990	INTRONIC	0.3402	0.6282	0.2295	0.358	0.288	0.219	0.2219	0.3045	0.2415	0.2121	0.3057	0.351906
chr6	133979566	A	C	C	7.51407	9.38262e-05	TARID	rs6930180	INTRONIC	0.3426	0.6339	0.2309	0.387	0.2884	0.2196	0.2218	0.3072	0.2422	0.2116	0.3038	0.354634
chr6	133979751	G	A	A	7.51407	9.38262e-05	RP3-323P13.2	rs4541759	INTRONIC	0.341	0.6306	0.2296	0.358	0.2887	0.2203	0.2218	0.3052	0.2418	0.2116	0.3038	0.352503
chr6	133979999	C	T	T	7.51407	9.38262e-05	RP3-323P13.2	rs62429274	INTRONIC	0.3403	0.6287	0.2294	0.358	0.288	0.2193	0.2217	0.3047	0.2422	0.2126	0.3038	0.351951
chr6	133981533	C	T	T	7.51407	9.38262e-05	TARID	rs7738242	INTRONIC	0.3363	0.6148	0.2279	0.3581	0.2883	0.2187	0.2217	0.3024	0.2424	0.2121	0.3038	0.347089
chr6	133981870	A	G	G	7.51407	9.38262e-05	TARID	rs7742479	INTRONIC	0.3346	0.6147	0.2276	0.3578	0.2671	0.21	0.2215	0.3008	0.2391	0.2121	0.3038	0.345786
chr6	133982442	T	C	C	7.51407	9.38262e-05	RP3-323P13.2	rs2207403	INTRONIC	0.3353	0.6145	0.2278	0.3864	0.2666	0.2093	0.2216	0.3032	0.2397	0.213	0.3038	0.346587
chr6	133984570	C	T	T	7.51407	9.38262e-05	RP3-323P13.2	rs10872414	INTRONIC	0.3357	0.6152	0.2271	0.3864	0.2658	0.211	0.2218	0.3039	0.2401	0.211	0.3038	0.346469
chr6	133984843	G	A	A	7.51407	9.38262e-05	TARID	rs10872415	INTRONIC	0.3366	0.6149	0.2274	0.3859	0.2654	0.2137	0.223	0.3033	0.2398	0.2445	0.3038	0.347357
chr6	133987491	A	T	T	7.51407	9.38262e-05	TARID	rs12209921	INTRONIC	0.3356	0.613	0.2272	0.3864	0.2876	0.2103	0.2214	0.303	0.2393	0.2116	0.3038	0.34687
chr6	144715099	T	G	G	48.5978	9.47156e-05	UTRN	rs564522650	INTRONIC	0.0001	0	0	0	0	0	0	0	0.0014	0	0	1.1334e-05
chr7	1955237	G	A	A	1302.92	3.52545e-05	MAD1L1	rs117802289	INTRONIC	0.0179	0.0052	0.0175	0.0274	0.0004	0.011	0.0256	0.0201	0.0374	0.0647	0.0222	0.0177566
chr7	28068337	A	T	A	6.20173	8.7445e-05	JAZF1		INTRONIC
chr7	156865538	A	G	G	84.3609	3.93655e-05		rs148771541	INTERGENIC	0.0114	0.0072	0.0119	0.0338	0.0008	0.0038	0.0086	0.0163	0.0921	0.011	0.038	0.00952813
chr9	119176820	A	G	A	12.963	6.24276e-05			INTERGENIC
chr10	28389777	A	C	C	14.9326	5.26065e-06	MPP7	rs11006868	INTRONIC	0.0818	0.195	0.0918	0.0136	0.068	0.02	0.028	0.068	0.0567	0.0296	0.0253	0.0925649
chr10	28390053	T	C	C	19.4341	6.80692e-06	MPP7	rs79324627	INTRONIC	0.0598	0.1186	0.0833	0.0135	0.068	0.0199	0.0278	0.0498	0.0559	0.0296	0.0253	0.0675772
chr10	28391979	C	G	G	14.9326	5.26089e-06	MPP7	rs75177557	INTRONIC	0.0813	0.1934	0.0917	0.0135	0.0676	0.0197	0.028	0.0661	0.0565	0.0296	0.0253	0.0920397
chr10	28395057	T	A	A	19.5812	7.31704e-06	MPP7	rs58590537	INTRONIC	0.0596	0.1184	0.0833	0.0135	0.0679	0.0198	0.0277	0.0506	0.0521	0.0296	0.0253	0.0675167
chr10	28399956	T	C	C	14.9587	5.97777e-06	MPP7	rs76071434	INTRONIC	0.0812	0.1934	0.0915	0.0135	0.0674	0.0197	0.0278	0.0675	0.0561	0.0296	0.0253	0.0919037
chr10	28405736	T	A	A	16.6716	1.56665e-05	MPP7	rs78302884	INTRONIC	0.0787	0.1848	0.0905	0.0136	0.0676	0.0199	0.0276	0.0656	0.0561	0.0296	0.0253	0.0891307
chr10	28409394	G	A	A	16.1692	7.06438e-05	MPP7	rs76927140	INTRONIC	0.0807	0.192	0.0911	0.0136	0.0674	0.0198	0.0278	0.067	0.0561	0.0296	0.0253	0.0914202
chr11	9611869	G	T	T	24.3935	6.13392e-05	WEE1	rs11042433	INTRONIC	0.1753	0.0538	0.1313	0.1695	0.0028	0.2755	0.2601	0.1541	0.119	0.3113	0.1234	0.156217
chr11	26508587	A	T	T	3.86998	8.49662e-05	ANO3	rs721258	INTRONIC	0.2504	0.1528	0.2703	0.2924	0.1986	0.2939	0.2883	0.2801	0.3741	0.4352	0.2293	0.238879
chr11	61525922	C	T	T	32.6624	9.66778e-05	MYRF	rs574895492	INTRONIC	0.0006	0.0001	0.0001	0	0.001	0	0.0001	0.0005	0.0172	0	0	0.000158676
chr12	8211256	C	T	T	8.86893	7.27642e-05	C3AR1	rs2230318	3UTR	0.0352	0.1002	0.0199	0	0.0608	0	0.0007	0.0249	0.0991	0	0.0063	0.0372473
chr12	28867622	G	A	A	302.777	7.85153e-05		rs147388546	INTERGENIC	0.0024	0.0003	0.0003	0.0055	0.0277	0	0.0001	0.0034	0.0371	0	0	0.00160187
chr12	44273367	T	C	C	389.715	4.30669e-05	TMEM117	rs76366450	INTRONIC	0.0042	0.0131	0.0026	0.0055	0.004	0	0.0001	0.0057	0.0002	0	0.0032	0.00471873
chr12	44283770	G	A	A	389.715	4.30669e-05	TMEM117	rs77194961	INTRONIC	0.0265	0.0929	0.0082	0	0	0	0.0003	0.0177	0	0	0.0032	0.0305527
chr12	44312348	A	G	G	399.275	4.09931e-05	TMEM117	rs79894987	INTRONIC	0.0186	0.0643	0.0073	0	0	0	0.0004	0.0138	0	0	0	0.0211946
chr12	83065251	G	C	C	15.6922	4.56483e-05		rs9805078	INTERGENIC	0.1534	0.1902	0.2023	0.1459	0.2719	0.0967	0.1215	0.1697	0.137	0.114	0.1582	0.164585
chr12	83066727	T	G	G	15.6922	4.56483e-05		rs11115339	INTERGENIC	0.1535	0.1902	0.2028	0.1463	0.2722	0.0966	0.1216	0.1702	0.1376	0.114	0.1582	0.164797
chr12	83072312	C	T	T	15.1257	5.25965e-05		rs7954021	INTERGENIC	0.1511	0.183	0.2011	0.1457	0.2688	0.0966	0.1212	0.1679	0.1365	0.1143	0.1582	0.161778
chr12	120362776	G	A	A	328.649	9.40037e-05		rs138048379	INTERGENIC	0.0107	0.0031	0.007	0.0014	0.0004	0.0085	0.0168	0.01	0.0271	0.0066	0.0063	0.00948657
chr12	128855567	G	C	C	58.8564	3.90409e-05	TMEM132C	rs76954492	INTRONIC	0.0325	0.0084	0.0254	0.0354	0.0351	0.025	0.0471	0.0292	0.0748	0.0044	0.0253	0.0320904
chr14	54188200	T	G	G	38.4705	4.51812e-05		rs74635668	INTERGENIC	0.0293	0.0058	0.0575	0.0132	0.1837	0.0208	0.0236	0.0263	0.0807	0.0811	0.0032	0.0290566
chr15	26329599	A	T	T	100.939	9.64176e-05		rs17116581	INTERGENIC	0.0748	0.2124	0.0381	0.038	0.0618	0.0039	0.0157	0.0656	0.056	0.023	0.0538	0.0829612
chr15	68359010	C	T	T	70.9589	9.2025e-05	PIAS1	rs74879187	INTRONIC	0.0592	0.0144	0.0548	0.0813	0.0006	0.0745	0.0887	0.0677	0.0447	0.0822	0.086	0.0563565
chr15	68404831	A	G	G	70.9589	9.2025e-05	PIAS1	rs8032082	INTRONIC	0.0607	0.0147	0.0567	0.0845	0.0006	0.0749	0.0912	0.0701	0.045	0.0826	0.0886	0.0579999
chr16	54116076	T	A	A	0.138161	8.32402e-05	FTO	rs12599672	INTRONIC	0.1846	0.1819	0.1452	0.1785	0.342	0.2686	0.169	0.1859	0.2214	0.1042	0.1329	0.17559
chr16	86370038	G	A	G	0.16044	1.61036e-05	LINC00917		INTRONIC
chr16	86373860	A	G	A	0.167167	2.70271e-05	LINC00917		INTRONIC
chr17	3058494	C	T	T	21.6957	4.60084e-05	CTD-2309O5.3	rs117242947	INTRONIC	0.0129	0.0022	0.0117	0.0166	0.0004	0.0194	0.0164	0.0182	0.0541	0	0.0316	0.0105671
chr19	1599869	T	G	G	16.437	6.02498e-05	UQCR11	rs12460139	INTRONIC	0.0832	0.2326	0.1011	0.0009	0.1651	0.0003	0.0012	0.0669	0.08	0	0.019	0.0966716
chr19	1600475	G	A	A	16.437	6.0257e-05	UQCR11	rs148324002	INTRONIC	0.0754	0.2061	0.0986	0.0009	0.1626	0.0001	0.001	0.0609	0.0795	0	0.0127	0.0876346
chr19	6582133	C	T	T	4.9771	7.16515e-05	CD70	rs12610000	3UTR	0.2731	0.1873	0.2432	0.2475	0.6618	0.368	0.2822	0.2843	0.3588	0.3389	0.2405	0.265469
chr19	17129309	T	G	G	16.1405	4.83181e-05	CPAMD8	rs8100291	INTRONIC	0.1003	0.1835	0.0757	0.0718	0.0299	0.0628	0.0671	0.09	0.1077	0.1487	0.1076	0.102391
chr20	12886331	C	T	T	0.124342	7.83161e-05	RP5-1069C8.2	rs6041707	INTRONIC	0.1359	0.2316	0.139	0.0493	0.1608	0.1442	0.0812	0.111	0.1318	0.0275	0.0791	0.142299
chr21	25258015	A	G	G	12.5709	5.24131e-05		rs58411952	INTERGENIC	0.1497	0.1349	0.1712	0.173	0.1272	0.1576	0.1569	0.1496	0.1124	0.0571	0.1624	0.150195
chr21	25259046	C	T	T	12.5709	5.24131e-05		rs1473772	INTERGENIC	0.159	0.168	0.1746	0.1728	0.1285	0.1577	0.157	0.158	0.1126	0.057	0.1624	0.159655
chr21	25261453	A	G	G	12.0993	5.88571e-05	AP000474.1	rs7277181	INTRONIC	0.154	0.1564	0.1716	0.1459	0.1275	0.1575	0.155	0.1525	0.1113	0.057	0.1433	0.154358
chr21	25261842	C	T	T	12.0993	5.88571e-05	AP000474.1	rs2040144	EXONIC-NC	0.1566	0.1605	0.1738	0.1724	0.1288	0.1579	0.1562	0.1545	0.1116	0.057	0.1656	0.156481
chr21	25305610	T	C	C	20.254	8.27084e-05		rs2828634	INTERGENIC	0.2275	0.5973	0.1667	0.0934	0.1091	0.0779	0.0704	0.1858	0.0792	0.0428	0.1203	0.252393
									Headers	Description
									CHROM	Variant chromosome number
									START	Variant start position in the chromosome (hg19)
									REF	Reference nucleotide at the variant position (hg19)
									ALT	Observed nucleotide (also referred as alt base) in the sample
									A1	The minor allele
									Odds Ratio	measure of how strongly an event is associated with exposure
									P Value	the probability under the assumption of no effect or no difference , of obtaining a result equal to or more extreme than what was actually observed
									GENE_NAME	HUGO Gene Symbol from Ensembl
									dbsnp_rsid	dbSNP Variant Identifier
									VARCLASS	Variant type classification
									gnomAD_AF	gnomAD allele frequency
									gnomAD_AFR_AF	gnomAD African/African American allele frequency
									gnomAD_AMR_AF	gnomAD Admixed American allele frequency
									gnomAD_ASJ_AF	gnomAD Ashkenazi Jewish allele frequency
									gnomAD_EAS_AF	gnomAD East Asian allele frequency
									gnomAD_FIN_AF	gnomAD Finnish allele frequency
									gnomAD_NFE_AF	gnomAD European (non-Finnish) allele frequency
									gnomAD_OTH_AF	gnomAD other african allele frequency
									gnomAD_SAS_AF	gnomAD South Asian allele frequency
									gnomAD_AMI	gnomAD Amish allele frequency
									gnomAD_MID	gnomAD Middle Eastern allele frequency
									gnomADv2_AF	gnomAD version 2 allele frequency
									gnomADv2_AF_eas	gnomAD version2 east asian allele frequency
									gnomADv2_AF_sas	gnomAD version2 south Asian allele frequency
									GWAS_disease	reported disease in GWAS
									TOPMed_AF	TOPMed allele frequency
